# Supplementary material for: RNA sequencing-based analysis of the magnum tissues revealed the novel genes and biological pathways involved in the egg-white formation in the laying hen
Source: BMC Genomics. 2021 May 1;22:318. doi: 10.1186/s12864-021-07634-x (PMC8088581; doi:10.1186/s12864-021-07634-x)
Supplement: Supplementary file 1 — Additional file 1: Table S1. Filtration and alignment summary of RNA-Seq Reads from magnum in laying and non-laying hens. Table S2. Summary of magnum RNA-Seq data mapping to the chicken genome (Galgal5.0). Table S3. Differentially expressed genes at FDR_BH < 0.05 and FC > 3 in the magnum of laying and non-laying hens. Table S4. Correlation between RNA-seq and qPCR data of relative gene expression in magnum of laying and non-laying hens. Table S5. List of primers for the candidate genes used in qPCR assay. Primers for the candidate genes were designed using Primer Blast tool of NCBI with filters of amplicon size between 100 and 250 bp, primers must span an exon-exon junction, melting point between 55 and 60 °C with other filters set at default. [file 12864_2021_7634_MOESM1_ESM.xlsx]

## Sheet: Filtration summary
	Supplementary Table S1: Filtration and alignment summary of RNA-Seq Reads from magnum in laying and non-laying hens
		Non-layers			Layers
	Observations	Library 1	Library 2	Library3	Library 1	Library 2	Library3
	Input sequences	33417905	33413560	33270562	29400849	31761752	30356773
	Input bases	2523961191	2523448331	2512432615	2220156836	2398309598	2292629021
	Input mean length	75.53	75.52	75.52	75.51	75.51	75.52
	Good sequences	32462423	32536676	32261912	28796956	31027354	29710581
	Good bases	2447911639	2453686361	2432291021	2171950684	2339859559	2241038894
	Good mean length	75.41	75.41	75.39	75.42	75.41	75.43
	Bad sequences	955482	876884	1008650	603893	734398	646192
	Bad bases	72068118	66124816	76012479	45556882	55398607	48735352
	Bad mean length	75.43	75.41	75.36	75.44	75.43	75.42
	trim_qual_left	3634	3253	5545	1525	2138	2189
	min_len	4172	5295	4803	3645	8480	3012
	min_qual_mean	947676	868336	998302	598723	723780	640991

## Sheet: Summary of mapped data
	Supplementary Table S2: Summary of magnum RNA-Seq data mapping to the chicken genome (Galgal5.0)
	cDNA library	Reads (pre-filter)	Reads (post-filter)	Uniquely Mapped reads
	Non-layer 1	33417905	32462423	27246689 (88.10%)
	Non-layer 2	33413560	32536676	28721116 (90.80%)
	Non-layer 3	33270562	32261912	27655790 (84.75%)
	Layer 1	29400849	28796956	32462423 (94.61%)
	Layer 2	31761752	31027354	32536676 (92.56%)
	Layer 3	30356773	29710581	32261912 (93.08%)

## Sheet: DEG
	Supplementary Table S3: Differentially expressed genes at FDR_BH < 0.05 and FC > 3 in the magnum of laying and non-laying hens.
	geneid	Fold Change (Layer vs Non-layer)	RawPvalue	FDR_BH	Layer	Non layer	GeneName	GeneDescription
	ENSGALG00000023622	250.682	5.1999e-133	7.0267e-129	35029	59.2517	AVD	Avidin
	ENSGALG00000000458	33.0611	5.0319e-30	1.6999e-26	3945.38	19.4191	TMPRSS9	transmembrane protease, serine 9
	ENSGALG00000016483	29.9439	9.1535e-36	4.1231e-32	302.778	3.7881	SLC7A9	solute carrier family 7 member 9
	ENSGALG00000005718	17.294	1.2796e-19	1.235e-16	791.851	9.274	BHLHE23	basic helix-loop-helix family member e23
	ENSGALG00000019061	16.079	2.8258e-20	3.1821e-17	97.9367	1.6129	MMP1	matrix metallopeptidase 1
	ENSGALG00000000498	14.8313	1.5745e-45	1.0638e-41	2773.55	144.238	ACE	Angiotensin I converting enzyme
	ENSGALG00000007998	9.7876	7.2581e-23	9.8079e-20	254.895	18.2353	SLC26A4	solute carrier family 26 member 4
	ENSGALG00000039687	8.8105	8.4567e-12	1.1428e-09	107.051	3.5776	NIPAL4	NIPA like domain containing 4
	ENSGALG00000044618	8.719	4.4434e-11	5.2722e-09	107.675	2.285	SLC51B	solute carrier family 51 beta subunit
	ENSGALG00000029094	8.6403	1.1786e-10	1.2843e-08	34.1163	0.1981	ATG10	autophagy related 10
	ENSGALG00000009256	8.5433	1.4255e-11	1.8522e-09	47.8185	1.4821	LEFTY2	left-right determination factor 1
	ENSGALG00000035761	8.4146	2.1572e-12	3.4278e-10	1263.73	63.1908	ACCSL	1-aminocyclopropane-1-carboxylate synthase homolog (inactive) like
	ENSGALG00000020923	7.7644	1.1421e-09	9.9007e-08	30.12	0.138	GNRHR	gonadotropin releasing hormone receptor
	ENSGALG00000010614	7.5906	4.0841e-16	1.8396e-13	6381.41	566.937	SLC25A4	solute carrier family 25 member 4
	ENSGALG00000016803	7.5662	4.0272e-10	4.0014e-08	164.835	6.2549	ST6GAL2	ST6 beta-galactoside alpha-2,6-sialyltransferase 2
	ENSGALG00000019846	7.5066	1.0159e-11	1.3327e-09	52847	3397.25	AvBD11	avian beta defensin 11
	ENSGALG00000000311	7.4964	2.0183e-13	4.0706e-11	987.553	77.224	DOCK5	dedicator of cytokinesis 5
	ENSGALG00000015028	7.4939	3.1062e-11	3.8191e-09	101.237	5.8487	RLN1	relaxin
	ENSGALG00000006992	7.4666	4.5152e-10	4.3895e-08	94.03	3.592	MMP9	matrix metallopeptidase 9
	ENSGALG00000006565	7.0938	4.9807e-12	6.8678e-10	1065.36	83.3289	GGT1	gamma-glutamyltransferase 1
	ENSGALG00000006855	6.9221	9.4442e-18	6.381e-15	1279.28	139.429	MELTF	melanotransferrin
	ENSGALG00000035317	6.595	6.1297e-10	5.5967e-08	5273.96	367.798	Id3	inhibitor of DNA binding 1, HLH protein
	ENSGALG00000038715	6.4296	1.3131e-09	1.1159e-07	693.057	48.837	LOC770617	transmembrane protein 100-like
	ENSGALG00000044716	6.4112	1.0816e-10	1.1882e-08	142.637	12.2716	KIAA1109	fragile site-associated protein
	ENSGALG00000046278	6.333	4.9163e-08	2.8513e-06	94.6663	1.199	ENSGALG00000046278	novel gene
	ENSGALG00000011657	6.0836	1.0089e-09	8.9322e-08	810.795	70.0785	EAF2	ELL associated factor 2
	ENSGALG00000013846	5.8841	1.7773e-14	4.8648e-12	1495.92	192.906	ARFGEF3	ARFGEF family member 3
	ENSGALG00000036108	5.8692	5.8847e-10	5.4095e-08	1140.24	112.599	ENSGALG00000036108	novel protein
	ENSGALG00000014813	5.6404	1.3465e-08	8.8758e-07	397.145	34.8626	HOMER1	homer scaffolding protein 1
	ENSGALG00000004521	5.6046	2.7826e-13	5.2959e-11	48001.9	6440.17	GPX3	glutathione peroxidase 3
	ENSGALG00000008811	5.5812	9.2758e-11	1.0445e-08	913.66	109.166	SLC1A4	solute carrier family 1 member 4
	ENSGALG00000001483	5.4493	5.6975e-09	4.1616e-07	2989.54	313.039	LOC419409	Golgi integral membrane protein 4-like
	ENSGALG00000007868	5.4316	5.5175e-14	1.3448e-11	1433.09	206.229	BCO2	beta-carotene oxygenase 2
	ENSGALG00000000920	5.3925	3.3422e-12	4.7541e-10	7384.93	1015.18	CGN	cingulin
	ENSGALG00000046455	5.3566	1.8753e-13	3.8987e-11	212.026	30.7263	ENSGALG00000046455	novel gene
	ENSGALG00000009758	5.2963	1.9958e-07	9.7363e-06	1039.99	79.187	SLC7A11	solute carrier family 7 (anionic amino acid transporter light chain, xc- system), member 11
	ENSGALG00000001780	5.267	1.0474e-10	1.1697e-08	98.4568	13.0341	PROC	protein C inactivator of coagulation factors Va and VIIIa
	ENSGALG00000010326	5.1583	2.7279e-07	1.2755e-05	891.551	72.833	FLVCR2	feline leukemia virus subgroup C cellular receptor family member 2
	ENSGALG00000010518	5.1478	2.0775e-08	1.318e-06	326.927	36.806	NRXN3	neurexin 3
	ENSGALG00000044780	5.0363	1.8181e-06	6.6761e-05	28.3281	0.6597	ENSGALG00000044780	novel gene
	ENSGALG00000012691	5.0243	2.5788e-15	9.1704e-13	975.986	162.387	ALDH1L2	aldehyde dehydrogenase 1 family member L2
	ENSGALG00000005266	4.8689	5.2452e-15	1.772e-12	640.01	110.802	BEAN1	brain expressed, associated with NEDD4, 1
	ENSGALG00000002397	4.8438	5.3848e-10	5.0531e-08	1146.48	171.529	PSPH	phosphoserine phosphatase
	ENSGALG00000030781	4.8401	9.1264e-07	3.7035e-05	12949.8	1127.13	CA2	carbonic anhydrase 2
	ENSGALG00000036551	4.8191	2.4765e-06	8.4497e-05	30.8339	1.7279	ENSGALG00000036551	novel gene
	ENSGALG00000037603	4.7991	4.6386e-09	3.4631e-07	674.649	96.078	SESN2	Sestrin 2
	ENSGALG00000045682	4.7717	1.4408e-06	5.4843e-05	585.083	48.9452	ENSGALG00000045682	novel gene
	ENSGALG00000045486	4.731	8.3366e-11	9.4666e-09	468.882	76.3175	ENSGALG00000045486	novel gene
	ENSGALG00000037713	4.6979	2.4824e-06	8.4497e-05	65.7265	4.9079	FNDC10	fibronectin type III domain containing 10
	ENSGALG00000039728	4.668	5.259e-06	0.0002	70.5055	2.7747	SHOX2	short stature homeobox 2
	ENSGALG00000002988	4.5686	8.1164e-09	5.6245e-07	845.233	130.741	PHGDH	phosphoglycerate dehydrogenase
	ENSGALG00000040131	4.559	2.822e-12	4.2847e-10	1659.35	297.598	CAMKK2	calcium/calmodulin dependent protein kinase kinase 2
	ENSGALG00000034806	4.5409	2.4286e-12	3.7293e-10	899.62	163.212	SLC7A7	solute carrier family 7 member 7
	ENSGALG00000040644	4.5264	4.1318e-15	1.4316e-12	330.224	63.1221	C8G	complement component 8, gamma polypeptide
	ENSGALG00000002742	4.5254	3.2112e-09	2.5229e-07	724.202	117.232	TMEM132B	transmembrane protein 132B
	ENSGALG00000044388	4.4575	1.8261e-06	6.6871e-05	1593.63	178.487	LOC101749151	Serine protease inhibitor Kazal-type 5-like
	ENSGALG00000030913	4.4105	9.9873e-06	0.0003	143.477	8.7916	AJM1	Apical junction component 1 homolog
	ENSGALG00000000394	4.3721	1.104e-05	0.0003	36.6728	0	SLC6A17	solute carrier family 6 member 17
	ENSGALG00000008842	4.3633	5.3004e-09	3.9139e-07	1034.21	176.141	PIKFYVE	phosphoinositide kinase, FYVE-type zinc finger containing
	ENSGALG00000007955	4.3525	4.4316e-07	1.9506e-05	1959.59	277.348	SLC16A5	solute carrier family 16 member 5
	ENSGALG00000027255	4.2982	6.0744e-09	4.3359e-07	620.743	108.564	NRXN3	neurexin 3
	ENSGALG00000008326	4.2883	7.9365e-21	9.7496e-18	4733.32	1012.8	SYTL2	synaptotagmin like 2
	ENSGALG00000023920	4.2492	4.7222e-08	2.7624e-06	286.136	47.7334	PHYKPL	5-phosphohydroxy-L-lysine phospho-lyase
	ENSGALG00000036437	4.1917	5.1234e-06	0.0002	99.0767	12.0096	ENSGALG00000036437	novel gene
	ENSGALG00000045205	4.18	2.0077e-06	7.1962e-05	159.66	22.1462	ENSGALG00000045205	novel gene
	ENSGALG00000032816	4.1699	1.4965e-06	5.6589e-05	36.6962	5.2225	ENSGALG00000032816	novel gene
	ENSGALG00000045221	4.1476	2.474e-06	8.4497e-05	177.754	24.7464	ENSGALG00000045221	novel gene
	ENSGALG00000031456	4.1394	3.7077e-07	1.6813e-05	75.8488	12.0881	ENSGALG00000031456	novel gene
	ENSGALG00000041693	4.1115	5.626e-06	0.0002	61.8676	7.7252	ENSGALG00000041693	novel gene
	ENSGALG00000030450	4.1074	5.3414e-07	2.306e-05	1804.3	291.834	CLIP2	CAP-GLY domain containing linker protein 2
	ENSGALG00000005696	4.102	6.5238e-17	3.3906e-14	616.256	136.12	ABHD6	abhydrolase domain containing 6
	ENSGALG00000009725	4.0713	7.5389e-06	0.0002	31.7713	4.1241	SCG5	secretogranin V
	ENSGALG00000037206	4.0676	3.251e-10	3.2785e-08	1105.85	222.919	ST7	suppression of tumorigenicity 7
	ENSGALG00000008354	3.9318	6.9469e-06	0.0002	475.676	69.9262	HARBI1	harbinger transposase derived 1
	ENSGALG00000012538	3.9046	1.2424e-05	0.0003	170.432	23.6856	NR4A2	nuclear receptor subfamily 4 group A member 2
	ENSGALG00000009537	3.9044	2.8898e-06	9.6182e-05	332.723	54.4023	PPM1L	protein phosphatase, Mg2+/Mn2+ dependent 1L
	ENSGALG00000042635	3.901	6.898e-09	4.8803e-07	5839.22	1198.96	NPDC1	neural proliferation, differentiation and control 1
	ENSGALG00000044735	3.8572	3.8369e-05	0.0008	541.286	59.9025	LOC771972	uncharacterized protein LOC771972
	ENSGALG00000005099	3.8462	1.3925e-05	0.0003	402229	58051.5	ORM1	orosomucoid 1 (ovoglycoprotein)
	ENSGALG00000032554	3.8071	5.9932e-05	0.0012	15.5943	0	C1QL3	complement C1q like 3
	ENSGALG00000013143	3.7928	4.4154e-06	0.0001	946.327	161.719	PDE3A	phosphodiesterase 3A
	ENSGALG00000004096	3.7862	2.2895e-06	8.0568e-05	325.856	58.9143	CHRNA7	cholinergic receptor, nicotinic, alpha 7 (neuronal)
	ENSGALG00000046551	3.7732	1.1067e-06	4.3599e-05	1823.97	343.854	LOC771994	uncharacterized LOC771994
	ENSGALG00000042491	3.7701	6.0013e-06	0.0002	90.0419	15.0274	HIST4H4F	Histone cluster 1 H4 family member f
	ENSGALG00000025800	3.7553	3.1934e-11	3.8876e-09	2730.11	631.845	TMEM269	Transmembrane protein 269
	ENSGALG00000011450	3.7439	5.6144e-06	0.0002	607.004	105.443	LTC4SL	leukotriene C4 synthase-like
	ENSGALG00000036145	3.7427	3.3679e-05	0.0007	168.276	22.841	ENSGALG00000036145	novel gene
	ENSGALG00000009748	3.7372	2.3862e-07	1.1394e-05	5729.1	1166.42	ASNS	asparagine synthetase (glutamine-hydrolyzing)
	ENSGALG00000015733	3.7333	4.695e-05	0.001	48.7222	6.0325	MDN1	midasin AAA ATPase 1
	ENSGALG00000004860	3.6861	1.9031e-05	0.0005	11750.3	1885.75	RASD1	ras related dexamethasone induced 1
	ENSGALG00000010825	3.6845	3.8517e-05	0.0008	45613.2	6513.16	AGR2	anterior gradient 2, protein disulphide isomerase family member
	ENSGALG00000036840	3.664	2.3935e-12	3.7176e-10	362.735	88.03	ENSGALG00000036840	novel gene
	ENSGALG00000006106	3.6345	0.0001	0.0021	2080.35	47.351	TNFRSF6B	TNF receptor superfamily member 6b
	ENSGALG00000012277	3.6263	4.4825e-08	2.6336e-06	674.136	150.357	MAFF	MAF bZIP transcription factor F
	ENSGALG00000008692	3.6255	2.6022e-05	0.0006	49.9225	7.9796	ENSGALG00000008692	novel gene
	ENSGALG00000011324	3.5937	5.8883e-05	0.0011	186.494	26.927	TUBA4B	tubulin alpha 4b
	ENSGALG00000032452	3.5605	1.1437e-05	0.0003	123.17	22.8658	GAS7	growth arrest specific 7
	ENSGALG00000041101	3.5592	6.4195e-08	3.6144e-06	2386.24	545.305	GALNT6	polypeptide N-acetylgalactosaminyltransferase 6
	ENSGALG00000034615	3.5534	2.11e-13	4.1931e-11	317.334	81.1515	ENSGALG00000034615	novel gene
	ENSGALG00000008608	3.545	0.0002	0.0027	31.7084	3.2415	FETUB	fetuin B
	ENSGALG00000012877	3.5376	1.1103e-06	4.3616e-05	2309.17	495.73	CREB3L2	cAMP responsive element binding protein 3 like 2
	ENSGALG00000004418	3.522	5.9896e-05	0.0012	50.6759	7.9142	SSTR2	somatostatin receptor 2
	ENSGALG00000032066	3.5216	0.0001	0.002	28.0888	3.6239	ENSGALG00000032066	novel gene
	ENSGALG00000008940	3.5155	1.3376e-05	0.0003	44.7704	8.6445	SPTBN5	spectrin beta, non-erythrocytic 5
	ENSGALG00000015180	3.4944	1.156e-05	0.0003	2087.58	409.44	PSAT1	phosphoserine aminotransferase 1
	ENSGALG00000033683	3.4943	4.2462e-06	0.0001	131.067	27.2303	PHOSPHO1	phosphoethanolamine/phosphocholine phosphatase
	ENSGALG00000031306	3.4803	0.0001	0.0023	192.712	25.7529	BHLHA15	Basic helix-loop-helix family member a15
	ENSGALG00000019063	3.4752	6.4593e-05	0.0012	1480.39	243.952	MMP10	matrix metallopeptidase 10
	ENSGALG00000009360	3.4744	1.8746e-05	0.0004	1840.56	352.906	CAPN2	calpain 2
	ENSGALG00000041372	3.4311	5.7186e-06	0.0002	3415.91	728.235	ENSGALG00000041372	Myosin VIIA and Rab interacting protein
	ENSGALG00000006995	3.4298	7.1323e-06	0.0002	12389.2	2612.12	APOD	apolipoprotein D
	ENSGALG00000005821	3.4279	3.2098e-06	0.0001	132.58	29.0234	FAM219A	family with sequence similarity 219 member A
	ENSGALG00000011572	3.388	6.1026e-11	7.1708e-09	1511.47	399.588	ASPG	asparaginase
	ENSGALG00000002335	3.3722	0.0002	0.0034	419.573	57.2636	DOCK3	dedicator of cytokinesis 3
	ENSGALG00000002759	3.3607	4.8688e-05	0.001	674.495	129.057	PEAK1	pseudopodium enriched atypical kinase 1
	ENSGALG00000043051	3.3539	6.2143e-07	2.6324e-05	77568.1	18628.7	CLU	clusterin
	ENSGALG00000034661	3.3292	0.0002	0.0031	224.772	34.8551	Id1	Inhibitor of DNA binding 1
	ENSGALG00000039479	3.3228	8.4711e-05	0.0016	1091.65	202.405	BPIFCB	BPI fold containing family C, member B
	ENSGALG00000028225	3.313	1.4301e-06	5.459e-05	3685.17	884.918	SLC17A9	solute carrier family 17 (vesicular nucleotide transporter), member 9
	ENSGALG00000032791	3.3088	3.5313e-06	0.0001	57.1058	13.2941	FAM72A	family with sequence similarity 72, member A
	ENSGALG00000020002	3.2977	0.0003	0.0046	319.921	42.6549	SLC22A3	solute carrier family 22 member 3
	ENSGALG00000006868	3.2909	1.436e-07	7.4633e-06	2276.5	580.977	EFCAB4B	EF-hand calcium binding domain 4B
	ENSGALG00000045469	3.2865	9.5227e-05	0.0017	110.631	21.0012	BCAN	brevican
	ENSGALG00000015729	3.275	1.6516e-05	0.0004	1532.96	341.562	LPAR1	lysophosphatidic acid receptor 1
	ENSGALG00000019552	3.2442	0.0004	0.0055	1129.06	23.1823	SERPINB2	serpin family B member 2
	ENSGALG00000041222	3.2319	1.5009e-05	0.0004	113.604	25.9708	CYP7A1	cytochrome P450 family 7 subfamily A member 1
	ENSGALG00000045818	3.2285	0.0004	0.0057	19.7534	2.5556	ENSGALG00000045818	novel gene
	ENSGALG00000001564	3.2102	3.8909e-07	1.7389e-05	3707.35	965.624	ATP2A3	ATPase sarcoplasmic/endoplasmic reticulum Ca2+ transporting 3
	ENSGALG00000040625	3.2088	3.5677e-06	0.0001	80.9981	20.191	SRXN1	sulfiredoxin 1
	ENSGALG00000027192	3.1819	0.0001	0.0019	59.713	12.2688	NTS	neurotensin
	ENSGALG00000042840	3.1758	1.1754e-06	4.6036e-05	976.813	253.262	OSGIN2	oxidative stress induced growth inhibitor family member 2
	ENSGALG00000015286	3.1708	2.6807e-06	8.9665e-05	5563.18	1416.27	SESN1	sestrin 1
	ENSGALG00000006471	3.1666	3.0782e-07	1.4196e-05	1320	352.435	SLCO2A1	solute carrier organic anion transporter family member 2A1
	ENSGALG00000001730	3.1579	6.5255e-05	0.0013	777.596	171.569	DGKD	diacylglycerol kinase delta
	ENSGALG00000029820	3.1512	1.8641e-12	3.0349e-10	1532.57	450.744	NMRAL1	NmrA like redox sensor 1
	ENSGALG00000033908	3.1502	0.0004	0.0056	66.0447	10.8449	SLC10A4	solute carrier family 10 member 4
	ENSGALG00000000545	3.1372	0.0005	0.007	12.7591	0.1981	REN	renin
	ENSGALG00000039411	3.1312	0.0005	0.007	11.3286	0.138	COL25A1	Collagen type XXV alpha 1 chain
	ENSGALG00000042642	3.1295	1.8798e-07	9.3389e-06	4710.2	1291.34	RARRES2	retinoic acid receptor responder (tazarotene induced) 2
	ENSGALG00000014933	3.1275	1.075e-05	0.0003	5734.53	1431.7	HEXB	hexosaminidase subunit beta
	ENSGALG00000006454	3.1105	1.5296e-06	5.7256e-05	310.467	82.9696	SLC22A18	solute carrier family 22 member 18
	ENSGALG00000023521	3.1049	5.7643e-05	0.0011	1946.23	452.864	ADRA2A	adrenoceptor alpha 2A
	ENSGALG00000015977	3.0933	2.9072e-09	2.3245e-07	1658.28	482.341	SMOX	spermine oxidase
	ENSGALG00000000556	3.0927	0.0006	0.0073	372.953	3.3069	UTS2	urotensin 2
	ENSGALG00000015428	3.0818	4.9677e-08	2.8688e-06	1370.96	390.647	PSD3	pleckstrin and Sec7 domain containing 3
	ENSGALG00000012135	3.0572	1.0437e-05	0.0003	50247.9	13099.3	ATF4	activating transcription factor 4
	ENSGALG00000029072	3.0568	0.0007	0.0087	137.827	21.4809	NTN3	netrin 1
	ENSGALG00000000452	3.0468	7.9582e-07	3.2987e-05	827.765	231.057	TNFRSF10B	tumor necrosis factor receptor superfamily, member 10b
	ENSGALG00000005551	3.0418	2.4943e-06	8.4687e-05	11595.9	3172.01	DKK3	dickkopf WNT signaling pathway inhibitor 3
	ENSGALG00000006670	3.0374	0.0001	0.0025	332.667	75.8189	PPP1R3C	protein phosphatase 1 regulatory subunit 3C
	ENSGALG00000001546	3.0295	1.4711e-05	0.0004	1226.77	321.654	ZZEF1	zinc finger ZZ-type and EF-hand domain containing 1
	ENSGALG00000042279	3.0232	0.0003	0.0042	54.2726	11.4513	CYP24A1	cytochrome P450 family 24 subfamily A member 1
	ENSGALG00000003744	-3.0015	0.001	0.0112	2.5085	20.3845	ADAM19	ADAM metallopeptidase domain 19
	ENSGALG00000012100	-3.0046	1.3615e-05	0.0003	44.5613	168.382	CFAP221	cilia and flagella associated protein 221
	ENSGALG00000019240	-3.0063	3.0234e-05	0.0007	14.7774	57.2387	ENSGALG00000019240
	ENSGALG00000014751	-3.0067	0.0003	0.0044	15.3571	71.8569	ENSGALG00000014751
	ENSGALG00000035842	-3.0097	6.3059e-05	0.0012	30.8462	124.86	SLC37A2	solute carrier family 37 (glucose-6-phosphate transporter), member 2
	ENSGALG00000002631	-3.0162	6.5758e-06	0.0002	30.6147	114.157	LRRC75A	leucine rich repeat containing 75A
	ENSGALG00000015221	-3.0274	1.4994e-06	5.6589e-05	44.7056	160.596	CCDC181	coiled-coil domain containing 181
	ENSGALG00000007123	-3.0313	0.0008	0.0095	3.5656	25.6285	ENSGALG00000007123
	ENSGALG00000034989	-3.0314	3.5592e-06	0.0001	63.805	235.172	CEP112	centrosomal protein 112
	ENSGALG00000035594	-3.0357	0.001	0.0117	1.4962	22.1855	ENSGALG00000035594
	ENSGALG00000045559	-3.0403	0.0006	0.0078	12.2652	73.7551	ENSGALG00000045559
	ENSGALG00000020626	-3.0404	1.9988e-05	0.0005	45.8672	179.929	ENSGALG00000020626
	ENSGALG00000021855	-3.0439	1.4556e-05	0.0004	146.158	565.144	CCDC39	coiled-coil domain containing 39
	ENSGALG00000003118	-3.0493	2.5233e-06	8.5242e-05	172.893	635.371	ADGRA2	adhesion G protein-coupled receptor A2
	ENSGALG00000009373	-3.0498	6.0984e-07	2.5914e-05	119.699	428.35	CTSO	cathepsin O
	ENSGALG00000005806	-3.0507	5.6659e-06	0.0002	48.9693	183.241	KIF24	kinesin family member 24
	ENSGALG00000027232	-3.0518	0.0002	0.0029	23.5152	107.496	C1QTNF2	C1q and tumor necrosis factor related protein 2
	ENSGALG00000042452	-3.0554	8.9461e-05	0.0017	12.8449	56.5125	DPP4	dipeptidyl peptidase 4
	ENSGALG00000043582	-3.0564	0.001	0.011	5.343	75.3842	ENSGALG00000043582
	ENSGALG00000015892	-3.0622	4.625e-05	0.0009	16.8851	69.879	IRAK1BP1	interleukin 1 receptor associated kinase 1 binding protein 1
	ENSGALG00000040832	-3.0641	3.7343e-05	0.0008	632.025	2571.85	ENSGALG00000040832
	ENSGALG00000010770	-3.0653	3.2012e-05	0.0007	237.099	957.456	SCIN	scinderin
	ENSGALG00000011099	-3.0722	2.5215e-05	0.0006	24.4446	98.4339	FAP	fibroblast activation protein alpha
	ENSGALG00000043190	-3.0739	5.5397e-06	0.0002	42.3485	161.054	ENSGALG00000043190
	ENSGALG00000038649	-3.0749	3.8554e-06	0.0001	23.5664	88.7461	DONSON	downstream neighbor of SON
	ENSGALG00000014615	-3.0756	7.5746e-05	0.0014	123.243	530.586	LAMA1	laminin subunit alpha 1
	ENSGALG00000010259	-3.0765	0.0001	0.0021	23.3601	105.831	COL28A1	collagen type XXVIII alpha 1 chain
	ENSGALG00000011967	-3.0788	3.6879e-05	0.0008	85.2154	351.636	MAD2L1	MAD2 mitotic arrest deficient-like 1 (yeast)
	ENSGALG00000010311	-3.0815	0.0004	0.0052	15.7278	83.5709	NAV3	neuron navigator 3
	ENSGALG00000019967	-3.0821	2.3279e-06	8.1284e-05	34.538	130.517	MTFR2	mitochondrial fission regulator 2
	ENSGALG00000010995	-3.0824	1.4922e-07	7.6964e-06	41.5597	147.899	ITGB3BP	integrin subunit beta 3 binding protein
	ENSGALG00000011093	-3.0825	1.51e-05	0.0004	178.7	708.318	AK7	adenylate kinase 7
	ENSGALG00000016441	-3.0846	0.0005	0.006	9.2518	54.5486	ENSGALG00000016441
	ENSGALG00000008164	-3.0854	0.0006	0.0075	7.3101	48.509	ENSGALG00000008164
	ENSGALG00000045736	-3.0885	0.0009	0.0103	1.2424	17.7526	ENSGALG00000045736
	ENSGALG00000043144	-3.0886	0.0002	0.003	9.9629	47.7285	ENSGALG00000043144
	ENSGALG00000014659	-3.0902	6.835e-06	0.0002	88.8922	342.445	ENSGALG00000014659
	ENSGALG00000042159	-3.0902	0.0009	0.0102	4.578	50.1332	SLITRK3	SLIT and NTRK-like family, member 3
	ENSGALG00000031835	-3.1005	3.11e-06	0.0001	29.8049	114.615	ENSGALG00000031835
	ENSGALG00000005809	-3.1006	8.7776e-08	4.8021e-06	42.7666	153.769	SEPT2	septin 2
	ENSGALG00000011881	-3.1049	0.0002	0.0027	73.8595	351.416	CCNA2	cyclin A2
	ENSGALG00000039419	-3.105	2.531e-05	0.0006	19.9971	83.4194	ENSGALG00000039419
	ENSGALG00000046293	-3.1138	0.0004	0.006	24.8917	147.625	ENSGALG00000046293
	ENSGALG00000026781	-3.1142	1.1245e-05	0.0003	52.1189	206.174	ALOX5AP	arachidonate 5-lipoxygenase activating protein
	ENSGALG00000011222	-3.1174	0.0007	0.0084	2.2548	19.3922	IL12RB2	interleukin 12 receptor subunit beta 2
	ENSGALG00000034271	-3.1207	5.8576e-05	0.0011	91.9753	402.372	UHRF1	ubiquitin like with PHD and ring finger domains 1
	ENSGALG00000011200	-3.1216	1.1928e-05	0.0003	35.8423	145.477	THBS2	thrombospondin 2
	ENSGALG00000008696	-3.1252	1.6817e-06	6.2088e-05	89.4529	340.678	WDR63	WD repeat domain 63
	ENSGALG00000013956	-3.1363	5.4732e-06	0.0002	63.1279	249.206	MYB	MYB proto-oncogene, transcription factor
	ENSGALG00000012748	-3.1365	0.0005	0.007	0	35.2208	ELOVL2	ELOVL fatty acid elongase 2
	ENSGALG00000026907	-3.1373	4.9485e-05	0.001	44.4849	195.338	GMNC	geminin coiled-coil domain containing
	ENSGALG00000032699	-3.1396	2.0484e-05	0.0005	80.1408	332.161	CDK2	cyclin dependent kinase 2
	ENSGALG00000003602	-3.1404	0.0005	0.0065	10.0854	68.7746	ENSGALG00000003602
	ENSGALG00000002546	-3.1424	9.2017e-12	1.219e-09	802.591	2733.32	COL5A1	collagen type V alpha 1 chain
	ENSGALG00000017039	-3.1446	0.0003	0.0039	18.4707	99.324	STOML3	stomatin like 3
	ENSGALG00000016791	-3.1543	3.79e-05	0.0008	29.9217	130.546	SLC9A2	solute carrier family 9 member A2
	ENSGALG00000009731	-3.1544	5.1804e-06	0.0002	82.8755	331.092	ENSGALG00000009731
	ENSGALG00000038978	-3.1546	4.9804e-06	0.0001	42.1623	170.005	ENSGALG00000038978
	ENSGALG00000012836	-3.1572	0.0001	0.0019	132.074	628.924	PRC1	protein regulator of cytokinesis 1
	ENSGALG00000011733	-3.1666	0.0005	0.0066	4.0769	30.3204	ENSGALG00000011733
	ENSGALG00000044299	-3.1678	0.0002	0.0028	15.8755	82.8309	ENSGALG00000044299
	ENSGALG00000003294	-3.1678	4.0129e-07	1.7838e-05	51.6176	196.518	ATAD5	ATPase family, AAA domain containing 5
	ENSGALG00000008383	-3.1681	0.0001	0.002	16.9023	83.0903	SFR1	SWI5 dependent homologous recombination repair protein 1
	ENSGALG00000002192	-3.1689	7.7226e-06	0.0002	114.396	465.151	PTPRC	protein tyrosine phosphatase, receptor type C
	ENSGALG00000002125	-3.1748	0.0001	0.0022	6.9733	36.1565	TMOD1	tropomodulin 1
	ENSGALG00000015208	-3.1848	0.0002	0.0035	6.421	35.444	ROR2	receptor tyrosine kinase like orphan receptor 2
	ENSGALG00000037520	-3.1854	5.6832e-05	0.0011	20.7319	95.3144	CCDC89	coiled-coil domain containing 89
	ENSGALG00000014233	-3.1904	1.599e-07	8.1634e-06	224.638	842.662	FBLN1	fibulin 1
	ENSGALG00000035476	-3.1913	1.9061e-09	1.5802e-07	61.8207	220.778	ENSGALG00000035476
	ENSGALG00000031960	-3.1922	4.4022e-05	0.0009	28.4327	130.892	Lef-1
	ENSGALG00000003837	-3.1926	0.0005	0.0063	6.2869	48.1177	ADCY7	adenylate cyclase 7
	ENSGALG00000013720	-3.2002	4.5169e-06	0.0001	29.6852	121.272	FBXO15	F-box protein 15
	ENSGALG00000009682	-3.2019	3.0815e-05	0.0007	34.7177	153.354	VEPH1	ventricular zone expressed PH domain containing 1
	ENSGALG00000017040	-3.2086	1.8611e-06	6.7787e-05	39.1088	154.67	ENSGALG00000017040
	ENSGALG00000007744	-3.2214	0.0003	0.0045	11.2528	73.1569	CASS4	Cas scaffolding protein family member 4
	ENSGALG00000006341	-3.2216	0.0005	0.0066	1.7709	18.4779	ENSGALG00000006341
	ENSGALG00000005065	-3.2233	5.9446e-08	3.4038e-06	79.7043	300.923	PLA2G4A	phospholipase A2 group IVA
	ENSGALG00000015029	-3.2279	1.7563e-05	0.0004	30.611	136.052	EVC2	EvC ciliary complex subunit 2
	ENSGALG00000011271	-3.2282	3.4665e-12	4.8794e-10	469.041	1645.34	LUM	lumican
	ENSGALG00000014847	-3.2291	0.0004	0.0051	4.4438	34.0359	MYOM1	myomesin 1
	ENSGALG00000039742	-3.2291	0.0005	0.007	0.9676	16.4917	CYP21A1	cytochrome P450, family 21, subfamily A, polypeptide 1
	ENSGALG00000002108	-3.2291	0.0001	0.0025	24.7286	133.456	EVPL	envoplakin
	ENSGALG00000016377	-3.2348	1.0338e-06	4.1329e-05	68.145	272.592	PXDN	peroxidasin
	ENSGALG00000039636	-3.238	0.0003	0.0045	3.2224	23.4421	ENSGALG00000039636
	ENSGALG00000034552	-3.2528	0.0005	0.0064	1.2424	16.709	ENSGALG00000034552
	ENSGALG00000010997	-3.2654	3.4458e-08	2.0787e-06	60.2597	226.644	DFNA5	DFNA5, deafness associated tumor suppressor
	ENSGALG00000006119	-3.2667	3.0973e-07	1.4236e-05	194.566	766.372	SAXO2	stabilizer of axonemal microtubules 2
	ENSGALG00000013617	-3.268	5.4505e-06	0.0002	20.3714	85.5367	PDGFRL	platelet derived growth factor receptor like
	ENSGALG00000014749	-3.2826	9.0512e-05	0.0017	15.7148	82.248	EPHB6	EPH receptor B6
	ENSGALG00000045376	-3.2882	7.3277e-05	0.0014	38.7598	200.24	ENSGALG00000045376
	ENSGALG00000028803	-3.2914	3.9504e-05	0.0008	29.6723	144.607	B3GNT4	UDP-GlcNAc:betaGal beta-1,3-N-acetylglucosaminyltransferase 4
	ENSGALG00000012712	-3.2945	2.9995e-05	0.0007	25.9883	125.188	RBM24	RNA binding motif protein 24
	ENSGALG00000015289	-3.2993	3.2438e-07	1.4809e-05	47.9114	193.099	ARMC2	armadillo repeat containing 2
	ENSGALG00000013155	-3.3035	7.3595e-08	4.0925e-06	85.4361	333.791	ENSGALG00000013155
	ENSGALG00000045792	-3.3036	2.6088e-06	8.7695e-05	58.8275	249.676	WDR78	WD repeat domain 78
	ENSGALG00000001369	-3.3151	0.0001	0.0019	5.5219	32.1415	ENSGALG00000001369
	ENSGALG00000027184	-3.3219	0.0002	0.0035	16.4105	113.059	OLFML1	olfactomedin like 1
	ENSGALG00000026384	-3.3235	0.0001	0.002	18.167	105.556	PCSK4	proprotein convertase subtilisin/kexin type 4
	ENSGALG00000017119	-3.3236	1.084e-05	0.0003	37.4791	171.449	TNFRSF19	TNF receptor superfamily member 19
	ENSGALG00000003085	-3.3353	6.1121e-06	0.0002	186.263	826.827	CDK1	cyclin dependent kinase 1
	ENSGALG00000009078	-3.3399	0.0002	0.0033	6.191	43.8345	GALNT14	polypeptide N-acetylgalactosaminyltransferase 14
	ENSGALG00000020402	-3.3514	6.0966e-06	0.0002	22.0702	99.1442	EFCAB11	EF-hand calcium binding domain 11
	ENSGALG00000002242	-3.365	4.7442e-05	0.001	28.4018	149.552	GALNT9	polypeptide N-acetylgalactosaminyltransferase 9
	ENSGALG00000005257	-3.3793	9.4628e-08	5.1148e-06	60.2221	244.139	ENSGALG00000005257
	ENSGALG00000008444	-3.3809	1.2466e-05	0.0003	13.4665	63.417	ENSGALG00000008444
	ENSGALG00000015810	-3.3841	4.0388e-06	0.0001	44.5209	202.22	ENSGALG00000015810
	ENSGALG00000007864	-3.3911	3.1417e-10	3.192e-08	78.8874	302.786	ARMC3	armadillo repeat containing 3
	ENSGALG00000038136	-3.394	0.0003	0.0045	1.7262	29.0265	ENSGALG00000038136
	ENSGALG00000003660	-3.4073	0.0003	0.0043	1.1977	20.1933	FANCF	Fanconi anemia, complementation group F
	ENSGALG00000010316	-3.4075	6.6679e-07	2.7896e-05	75.344	323.894	FRAS1	Fraser extracellular matrix complex subunit 1
	ENSGALG00000001533	-3.4105	8.7644e-06	0.0002	22.5331	107.926	TSNAXIP1	translin-associated factor X interacting protein 1
	ENSGALG00000007839	-3.4146	4.4478e-11	5.2722e-09	64.4699	245.875	NCAM1	neural cell adhesion molecule 1
	ENSGALG00000015224	-3.4171	8.8933e-07	3.6197e-05	62.0816	271.381	AK9	adenylate kinase 9
	ENSGALG00000010163	-3.4192	3.556e-06	0.0001	638.197	2911.2	LGR5	leucine rich repeat containing G protein-coupled receptor 5
	ENSGALG00000028858	-3.42	3.1569e-05	0.0007	26.7521	141.353	ENSGALG00000028858
	ENSGALG00000043100	-3.4405	1.1855e-07	6.2577e-06	45.4787	190.095	SRPX	sushi repeat containing protein, X-linked
	ENSGALG00000009361	-3.4427	3.4528e-09	2.6662e-07	95.169	380.38	GUCY1B3	guanylate cyclase 1 soluble subunit beta
	ENSGALG00000044263	-3.4528	2.0428e-05	0.0005	24.4792	129.275	DEUP1	deuterosome assembly protein 1
	ENSGALG00000000632	-3.4818	0.0001	0.0018	17.2622	118.794	CHTF8	chromosome transmission fidelity factor 8
	ENSGALG00000008273	-3.4869	5.1047e-05	0.001	7.8488	46.3899	CALHM3	calcium homeostasis modulator 3
	ENSGALG00000003720	-3.4878	1.5589e-06	5.8031e-05	73.6368	337.586	FANCD2	Fanconi anemia complementation group D2
	ENSGALG00000038940	-3.4974	0.0002	0.0032	0	16.8739	FBXO43	F-box protein 43
	ENSGALG00000012906	-3.503	0.0002	0.0025	3.6103	34.1123	CDH20	cadherin 20, type 2
	ENSGALG00000029264	-3.51	0.0002	0.0033	0.4838	16.2455	PI15	peptidase inhibitor 15
	ENSGALG00000002958	-3.5114	5.2527e-06	0.0002	58.6257	288.01	DNER	delta/notch like EGF repeat containing
	ENSGALG00000007526	-3.5156	3.0154e-06	0.0001	15.4465	73.978	ENSGALG00000007526
	ENSGALG00000016797	-3.5168	1.4654e-06	5.5625e-05	569.436	2650.35	FHL2	four and a half LIM domains 2
	ENSGALG00000003767	-3.5203	4.2991e-05	0.0009	12.811	80.3058	NKD1	naked cuticle homolog 1
	ENSGALG00000006016	-3.5232	2.3481e-08	1.4827e-06	76.1927	325.094	PASK	PAS domain containing serine/threonine kinase
	ENSGALG00000019147	-3.5328	0.0001	0.0019	4.6739	38.7091	ENSGALG00000019147
	ENSGALG00000005120	-3.537	5.4391e-09	3.9945e-07	145.393	608.017	ENSGALG00000005120
	ENSGALG00000002102	-3.5476	0.0002	0.0029	1.4277	21.3006	ENSGALG00000002102
	ENSGALG00000013422	-3.5477	0.0001	0.0019	3.1539	25.5782	ENSGALG00000013422
	ENSGALG00000045860	-3.5541	0.0002	0.003	0.4838	16.584	SOX30	SRY-box 30
	ENSGALG00000028373	-3.5606	8.0347e-05	0.0015	11.0712	81.0006	GAS2L3	growth arrest specific 2 like 3
	ENSGALG00000003980	-3.5708	3.2173e-07	1.4737e-05	59.9385	276.117	IQCA1	IQ motif containing with AAA domain 1
	ENSGALG00000035831	-3.5726	7.7693e-06	0.0002	14.9627	78.9804	ENSGALG00000035831
	ENSGALG00000040794	-3.5731	0.0001	0.0023	7.3887	73.9077	CCNE2	cyclin E2
	ENSGALG00000008367	-3.5884	1.7891e-07	8.9211e-06	81.9951	373.229	MDK	midkine (neurite growth-promoting factor 2)
	ENSGALG00000016635	-3.5974	5.2831e-10	4.9923e-08	133.183	557.313	MXRA5	matrix remodeling associated 5
	ENSGALG00000008548	-3.6026	1.1675e-07	6.1868e-06	41.013	187.69	MDH1B	malate dehydrogenase 1B
	ENSGALG00000014980	-3.6063	2.2783e-06	8.0384e-05	23.0724	117.674	MAATS1	MYCBP-associated, testis expressed 1
	ENSGALG00000011314	-3.607	0.0001	0.0024	2.2548	30.4254	LRRC3B	leucine rich repeat containing 3B
	ENSGALG00000045817	-3.611	4.3561e-07	1.9237e-05	58.4078	275.921	FBXL13	F-box and leucine rich repeat protein 13
	ENSGALG00000023881	-3.6116	6.8354e-06	0.0002	23.1402	123.859	PLXDC1	plexin domain containing 1
	ENSGALG00000014861	-3.625	3.0365e-05	0.0007	5.364	34.375	ENSGALG00000014861
	ENSGALG00000002312	-3.6276	0.0001	0.0024	0.5285	18.7206	TMEM132E	transmembrane protein 132E
	ENSGALG00000007171	-3.6376	7.8366e-05	0.0015	5.1787	44.0287	CIITA	class II major histocompatibility complex transactivator
	ENSGALG00000009278	-3.6381	0.0001	0.002	1.7709	22.1934	RBM46	RNA binding motif protein 46
	ENSGALG00000005363	-3.6425	3.8668e-07	1.736e-05	18.5283	88.4883	CHDH	choline dehydrogenase
	ENSGALG00000005332	-3.6472	1.8255e-05	0.0004	24.4684	148.591	CACNA1D	calcium voltage-gated channel subunit alpha1 D
	ENSGALG00000029322	-3.6517	8.465e-07	3.4663e-05	15.1653	75.2261	FBXO39	F-box protein 39
	ENSGALG00000014753	-3.6607	3.0721e-08	1.8699e-06	43.8382	199.467	CENPK	centromere protein K
	ENSGALG00000005122	-3.6735	0.0001	0.0022	0.4838	18.6829	MYO1H	myosin IH
	ENSGALG00000003258	-3.6992	7.2992e-08	4.0758e-06	97.5043	458.06	DNAAF1	dynein axonemal assembly factor 1
	ENSGALG00000003642	-3.7161	1.2586e-09	1.0833e-07	46.7923	207.811	PDGF-A	platelet derived growth factor subunit A
	ENSGALG00000008266	-3.74	1.4075e-08	9.1879e-07	260.952	1204.08	COL4A6	collagen type IV alpha 6 chain
	ENSGALG00000040026	-3.7432	2.4031e-05	0.0006	4.9933	36.483	PPP1R36	protein phosphatase 1 regulatory subunit 36
	ENSGALG00000041346	-3.7472	2.2483e-07	1.0812e-05	362.785	1788.93	SDF1	C-X-C motif chemokine ligand 12
	ENSGALG00000034232	-3.7474	3.037e-05	0.0007	10.3364	77.4492	ENSGALG00000034232
	ENSGALG00000030836	-3.7566	6.5135e-05	0.0013	2.2548	25.409	PSD2	pleckstrin and Sec7 domain containing 2
	ENSGALG00000034212	-3.7599	1.5301e-08	9.8932e-07	305.467	1423.59	CFAP65	cilia and flagella associated protein 65
	ENSGALG00000030022	-3.7607	3.9855e-06	0.0001	50.8059	289.195	FANCL	Fanconi anemia complementation group L
	ENSGALG00000004266	-3.7741	7.3301e-07	3.0572e-05	31.7592	163.063	TNFAIP8L1	TNF alpha induced protein 8 like 1
	ENSGALG00000037521	-3.8031	7.8797e-08	4.3461e-06	57.8786	286.753	PRCP	prolylcarboxypeptidase
	ENSGALG00000016875	-3.8141	5.8002e-07	2.4803e-05	13.765	72.7885	ENSGALG00000016875
	ENSGALG00000028560	-3.8158	1.7365e-05	0.0004	13.7614	99.2946	ENSGALG00000028560
	ENSGALG00000015660	-3.8169	9.9255e-08	5.3224e-06	36.2195	181.845	SNX30	sorting nexin family member 30
	ENSGALG00000015513	-3.8272	2.8507e-08	1.7518e-06	31.2024	152.748	MMS22L	MMS22 like, DNA repair protein
	ENSGALG00000028158	-3.8293	2.1016e-06	7.4538e-05	22.8424	133.034	Fgf7
	ENSGALG00000038416	-3.8316	1.009e-06	4.046e-05	21.6693	119.133	ENSGALG00000038416
	ENSGALG00000013776	-3.8344	6.5428e-06	0.0002	17.7596	114.904	CEP135	centrosomal protein 135
	ENSGALG00000034366	-3.8353	5.5613e-05	0.0011	1.7709	23.3129	ACR	acrosin
	ENSGALG00000034684	-3.8356	5.9524e-05	0.0012	2.4638	35.3536	ENSGALG00000034684
	ENSGALG00000026038	-3.853	4.6489e-06	0.0001	22.6188	142.782	ENSGALG00000026038
	ENSGALG00000013420	-3.8629	3.0198e-06	0.0001	65.4841	394.073	ENSGALG00000013420
	ENSGALG00000012348	-3.8683	3.8111e-07	1.7224e-05	197.45	1055.6	MCM6	minichromosome maintenance complex component 6
	ENSGALG00000005451	-3.8818	2.4972e-09	2.0206e-07	98.1425	467.615	HELLS	helicase, lymphoid-specific
	ENSGALG00000006174	-3.8856	9.21e-08	4.9982e-06	35.2857	181.465	VSTM4	V-set and transmembrane domain containing 4
	ENSGALG00000036838	-3.8927	2.4604e-06	8.4497e-05	23.3046	141.3	PXDNL	peroxidasin like
	ENSGALG00000012915	-3.9016	1.8478e-06	6.7486e-05	136.76	808.175	ENSGALG00000012915
	ENSGALG00000016582	-3.9182	3.9572e-06	0.0001	96.6919	613.934	PBK	PDZ binding kinase
	ENSGALG00000043597	-3.9209	3.836e-07	1.7278e-05	17.7423	100.526	ENSGALG00000043597
	ENSGALG00000010013	-3.9216	5.7766e-10	5.3465e-08	270.439	1278.65	EDNRA	endothelin receptor type A
	ENSGALG00000000584	-3.9365	1.6509e-07	8.324e-06	18.1814	100.156	ENSGALG00000000584
	ENSGALG00000012068	-3.9438	1.2044e-05	0.0003	8.3499	65.4166	ENSGALG00000012068
	ENSGALG00000000102	-3.9572	3.7554e-09	2.867e-07	39.9777	196.139	UBE2T	ubiquitin conjugating enzyme E2 T
	ENSGALG00000014030	-3.9639	8.6253e-09	5.9466e-07	41.9714	212.035	ENSGALG00000014030
	ENSGALG00000032270	-3.9639	1.1255e-08	7.5288e-07	87.768	444.405	ENSGALG00000032270
	ENSGALG00000015627	-3.9936	4.1137e-05	0.0009	1.0571	25.1332	ENSGALG00000015627
	ENSGALG00000036796	-4.0026	6.1176e-08	3.4881e-06	26.9192	147.286	HYLS1	HYLS1, centriolar and ciliogenesis associated
	ENSGALG00000039576	-4.0265	8.4383e-07	3.4663e-05	32.2286	194.737	ENSGALG00000039576
	ENSGALG00000006421	-4.0327	1.5228e-06	5.7161e-05	7.4125	50.2123	SLC16A12	solute carrier family 16 member 12
	ENSGALG00000015216	-4.0477	2.1731e-05	0.0005	2.6939	32.5738	SYK	spleen associated tyrosine kinase
	ENSGALG00000032598	-4.0526	2.4116e-07	1.1434e-05	10.9543	65.1463	MYO1A	myosin IA
	ENSGALG00000042086	-4.0567	2.0231e-05	0.0005	2.6939	32.0644	ENSGALG00000042086
	ENSGALG00000022704	-4.0758	6.3093e-06	0.0002	8.4011	66.6076	CNGA4	cyclic nucleotide gated channel alpha 4
	ENSGALG00000002097	-4.084	3.0517e-05	0.0007	2.6427	51.1816	ENSGALG00000002097
	ENSGALG00000029983	-4.0872	6.4797e-06	0.0002	4.5095	37.8679	ANGPT1	angiopoietin 1
	ENSGALG00000016221	-4.0911	8.9857e-08	4.8961e-06	33.2891	190.845	EFHC2	EF-hand domain containing 2
	ENSGALG00000014910	-4.1406	3.921e-09	2.9766e-07	63.2895	337.487	COLEC12	collectin subfamily member 12
	ENSGALG00000034688	-4.1543	2.6083e-06	8.7695e-05	10.8137	82.144	ENSGALG00000034688
	ENSGALG00000045241	-4.1547	2.9915e-07	1.3891e-05	9.4581	59.8621	ENSGALG00000045241
	ENSGALG00000040307	-4.1548	2.358e-07	1.1299e-05	11.2355	69.5779	MORN2	MORN repeat containing 2
	ENSGALG00000005961	-4.1813	1.6362e-05	0.0004	26.7369	319.712	dAK
	ENSGALG00000043089	-4.1914	1.5146e-07	7.7822e-06	14.2489	87.0033	VWCE	von Willebrand factor C and EGF domains
	ENSGALG00000014213	-4.1957	3.2771e-11	3.9538e-09	46.2135	231.946	PRR5	proline rich 5
	ENSGALG00000006519	-4.2001	9.8761e-06	0.0003	2.5533	30.826	ENSGALG00000006519
	ENSGALG00000036572	-4.2034	1.5972e-06	5.9131e-05	15.1141	110.566	ENSGALG00000036572
	ENSGALG00000042454	-4.2237	1.2187e-06	4.7324e-05	93.2334	661.247	DCDC2	doublecortin domain containing 2
	ENSGALG00000003930	-4.2288	4.4374e-06	0.0001	4.6739	43.7558	APBA2	amyloid beta precursor protein binding family A member 2
	ENSGALG00000044542	-4.2543	1.9122e-05	0.0005	0.5285	41.4776	ENSGALG00000044542
	ENSGALG00000004687	-4.2568	1.465e-05	0.0004	2.7833	45.406	CENPP	centromere protein P
	ENSGALG00000011914	-4.2608	9.117e-06	0.0002	6.1463	69.6087	CENPM	centromere protein M
	ENSGALG00000009032	-4.3639	6.5599e-06	0.0002	3.8404	48.2315	ENSGALG00000009032
	ENSGALG00000028256	-4.3844	5.2315e-06	0.0002	3.1986	35.9866	CCL19	C-C motif chemokine ligand 19
	ENSGALG00000019866	-4.3928	1.9255e-07	9.4959e-06	9.5475	67.1961	PFN4	profilin family member 4
	ENSGALG00000030313	-4.4031	1.3719e-07	7.1611e-06	48.859	332.005	RAD51A	RAD51 recombinase
	ENSGALG00000044404	-4.4232	2.3033e-06	8.0844e-05	8.3801	81.2622	ENSGALG00000044404
	ENSGALG00000010009	-4.4297	1.1529e-07	6.1337e-06	10.7005	74.1008	TTC29	tetratricopeptide repeat domain 29
	ENSGALG00000043938	-4.4322	3.0583e-07	1.4153e-05	39.3771	286.286	LIG1	DNA ligase 1
	ENSGALG00000027067	-4.4681	4.7686e-07	2.0786e-05	5.8204	48.8858	C1QTNF6	C1q and tumor necrosis factor related protein 6
	ENSGALG00000041680	-4.4736	8.7476e-06	0.0002	1.6815	41.9877	KCNT2	potassium sodium-activated channel subfamily T member 2
	ENSGALG00000002282	-4.4739	1.796e-10	1.8785e-08	44.1568	256.917	TMEM200A	transmembrane protein 200A
	ENSGALG00000042418	-4.4867	3.899e-07	1.7389e-05	25.6559	200.944	CHEK1	checkpoint kinase 1
	ENSGALG00000014603	-4.5019	7.8146e-09	5.4432e-07	78.8855	495.125	C1S	complement C1s
	ENSGALG00000014897	-4.5121	2.8995e-08	1.7729e-06	55.7919	372.437	TYMS	thymidylate synthetase
	ENSGALG00000007354	-4.5168	1.3454e-08	8.8758e-07	16.1777	106.495	CIT	citron rho-interacting serine/threonine kinase
	ENSGALG00000006804	-4.5218	2.0505e-06	7.2918e-05	9.4754	98.2751	ODF2L	outer dense fiber of sperm tails 2 like
	ENSGALG00000040397	-4.5243	1.6069e-07	8.1634e-06	8.3052	63.4833	HAUS1	HAUS augmin like complex subunit 1
	ENSGALG00000016937	-4.5297	7.5197e-06	0.0002	1.5409	44.4781	DIAPH3	diaphanous related formin 3
	ENSGALG00000038520	-4.5314	4.0849e-06	0.0001	1.7262	26.751	STRIP2	striatin interacting protein 2
	ENSGALG00000001632	-4.5315	1.3537e-06	5.2115e-05	23.4331	214.432	MIS12	MIS12, kinetochore complex component
	ENSGALG00000008141	-4.5451	4.3008e-09	3.2467e-07	433.191	2729.89	COL4A5	collagen type IV alpha 5 chain
	ENSGALG00000044113	-4.5619	7.1448e-06	0.0002	0.5285	27.8644	ENSGALG00000044113
	ENSGALG00000039346	-4.5633	1.4841e-08	9.6418e-07	11.1843	75.6058	ENSGALG00000039346
	ENSGALG00000002167	-4.5681	3.9883e-08	2.3742e-06	14.1594	99.0311	PATL2	PAT1 homolog 2
	ENSGALG00000004373	-4.6027	2.0834e-14	5.5203e-12	96.8151	526.444	KCNJ16	potassium voltage-gated channel subfamily J member 16
	ENSGALG00000038799	-4.6171	2.4771e-09	2.0165e-07	29.3384	191.889	ENSGALG00000038799
	ENSGALG00000026736	-4.6332	3.4637e-10	3.467e-08	126.817	781.902	OGN	osteoglycin
	ENSGALG00000041299	-4.6439	1.0772e-10	1.1882e-08	45.0741	273.539	E2F8	E2F transcription factor 8
	ENSGALG00000040898	-4.6758	5.0378e-06	0.0002	4.6227	126.805	ENSGALG00000040898
	ENSGALG00000001935	-4.6768	1.0351e-07	5.5285e-06	10.5152	83.9604	ENSGALG00000001935
	ENSGALG00000033304	-4.681	8.5196e-07	3.4781e-05	6.3554	67.5083	MYBL1	MYB proto-oncogene like 1
	ENSGALG00000012756	-4.695	4.7833e-06	0.0001	0.7139	32.9412	PARPBP	PARP1 binding protein
	ENSGALG00000006712	-4.7036	2.8278e-09	2.2745e-07	14.2214	96.9382	RSPH14	radial spoke head 14 homolog
	ENSGALG00000037675	-4.727	6.266e-17	3.3869e-14	232.566	1260.72	COL14A1	collagen type XIV alpha 1 chain
	ENSGALG00000017052	-4.7445	1.1396e-09	9.9007e-08	38.2334	253.311	CCNA1	cyclin A1
	ENSGALG00000002645	-4.7554	9.4288e-07	3.8147e-05	9.7264	107.684	PIWIL1	piwi like RNA-mediated gene silencing 1
	ENSGALG00000035584	-4.7815	9.1921e-15	2.823e-12	5859.64	33253.1	COL3A1	collagen type III alpha 1 chain
	ENSGALG00000007507	-4.8263	4.17e-07	1.8475e-05	5.7966	60.686	ENSGALG00000007507
	ENSGALG00000016569	-4.8294	1.9312e-06	6.9591e-05	1.9563	35.694	FANCB	Fanconi anemia complementation group B
	ENSGALG00000009530	-4.839	1.038e-06	4.1377e-05	2.2548	32.8528	PDZRN4	PDZ domain containing ring finger 4
	ENSGALG00000020210	-4.8491	8.9556e-09	6.0813e-07	14.3173	108.823	ENSGALG00000020210
	ENSGALG00000013745	-4.9099	2.9284e-09	2.3277e-07	14.1046	107.578	RTTN	rotatin
	ENSGALG00000030597	-4.9353	1.9499e-07	9.5815e-06	31.8607	310.805	KIF11	kinesin family member 11
	ENSGALG00000011489	-4.9463	2.3956e-07	1.1399e-05	7.5675	78.673	T	T, brachyury homolog (mouse)
	ENSGALG00000010623	-4.9523	1.446e-07	7.4864e-06	11.6407	115.941	ORC1	origin recognition complex subunit 1
	ENSGALG00000016757	-4.9784	7.6814e-10	6.9664e-08	42.3029	306.706	TSGA10	testis specific 10
	ENSGALG00000010457	-4.9789	1.3725e-07	7.1611e-06	7.8963	81.0917	ENSGALG00000010457
	ENSGALG00000017064	-5.0477	4.8094e-10	4.6092e-08	26.168	188.917	RFC3	replication factor C subunit 3
	ENSGALG00000000451	-5.0745	2.7208e-07	1.2755e-05	4.578	59.9165	MEIG1	meiosis/spermiogenesis associated 1
	ENSGALG00000033063	-5.08	9.2721e-10	8.3529e-08	43.6192	323.839	GINS2	GINS complex subunit 2
	ENSGALG00000008713	-5.1261	4.2731e-08	2.5215e-06	23.1994	219.452	BIRC5	baculoviral IAP repeat containing 5
	ENSGALG00000016332	-5.1314	8.9043e-09	6.0769e-07	12.0323	103.505	MCPH1	microcephalin 1
	ENSGALG00000014788	-5.1601	7.6161e-09	5.3325e-07	18.3603	160.25	ENSGALG00000014788
	ENSGALG00000014924	-5.1894	6.2699e-08	3.545e-06	8.6721	95.6915	POLQ	DNA polymerase theta
	ENSGALG00000000516	-5.2136	6.2416e-08	3.5438e-06	10.6493	114.191	FANCA	Fanconi anemia complementation group A
	ENSGALG00000008298	-5.2194	1.5063e-09	1.2722e-07	20.5386	169.596	LRRC17	leucine rich repeat containing 17
	ENSGALG00000017350	-5.2229	3.1011e-10	3.1746e-08	121.166	924.971	RRM1	ribonucleotide reductase catalytic subunit M1
	ENSGALG00000037545	-5.2437	2.7486e-13	5.2959e-11	24.6537	168.129	GRIP2	glutamate receptor interacting protein 2
	ENSGALG00000010748	-5.2541	8.4511e-07	3.4663e-05	1.7709	66.2577	EXO1	exonuclease 1
	ENSGALG00000042136	-5.2743	4.6251e-09	3.4631e-07	40.5266	349.544	PKHD1	polycystic kidney and hepatic disease 1 (autosomal recessive)
	ENSGALG00000006658	-5.2939	1.5972e-13	3.4811e-11	31.4929	216.819	ENSGALG00000006658
	ENSGALG00000046192	-5.3305	1.722e-07	8.6503e-06	8.957	122.95	ENSGALG00000046192
	ENSGALG00000026301	-5.3335	2.7069e-07	1.2745e-05	3.3565	59.5503	ENSGALG00000026301
	ENSGALG00000013287	-5.3411	1.6819e-11	2.1646e-09	16.3183	122.025	C4orf47
	ENSGALG00000029644	-5.3473	4.0342e-08	2.3909e-06	3.7956	46.4099	ENSGALG00000029644
	ENSGALG00000012623	-5.3725	2.6185e-08	1.6306e-06	5.6178	62.473	ENSGALG00000012623
	ENSGALG00000006037	-5.4366	1.939e-09	1.588e-07	109.488	980.329	MCM2	minichromosome maintenance complex component 2
	ENSGALG00000002346	-5.4478	2.4091e-08	1.5141e-06	14.2661	159.678	CLSPN	claspin
	ENSGALG00000045426	-5.4556	2.1305e-19	1.9193e-16	58.1555	373.671	ENSGALG00000045426
	ENSGALG00000039032	-5.4688	4.1665e-10	4.1097e-08	21.5179	182.552	FJX1	four jointed box 1
	ENSGALG00000045185	-5.4872	1.6231e-08	1.0444e-06	10.9753	120.409	ENSGALG00000045185
	ENSGALG00000040990	-5.5241	2.0325e-07	9.8795e-06	5.2955	100.676	ENSGALG00000040990
	ENSGALG00000010745	-5.5858	2.0076e-15	7.5356e-13	77.4202	542.573	HMGB2	high mobility group box 2
	ENSGALG00000027103	-5.6044	1.9201e-07	9.4959e-06	1.7262	47.3328	TSPAN19	tetraspanin 19
	ENSGALG00000012546	-5.6584	3.1746e-09	2.5087e-07	64.5759	661.072	MCM5	minichromosome maintenance complex component 5
	ENSGALG00000016609	-5.6638	3.295e-09	2.5589e-07	11.8772	128.169	CENPO	centromere protein O
	ENSGALG00000035599	-5.696	3.4755e-08	2.0873e-06	17.6594	246.122	ENSGALG00000035599
	ENSGALG00000038411	-5.7796	3.1252e-08	1.8937e-06	5.2681	81.9325	CENPL	centromere protein L
	ENSGALG00000027454	-5.8146	2.1815e-12	3.4278e-10	26.1168	215.275	CENPW	centromere protein W
	ENSGALG00000039171	-5.8343	5.7551e-09	4.1811e-07	5.5219	71.5652	RAD52	RAD52 homolog, DNA repair protein
	ENSGALG00000037373	-5.8385	1.1254e-08	7.5288e-07	7.5466	104.31	ENSGALG00000037373
	ENSGALG00000034198	-5.8575	4.9084e-08	2.8513e-06	4.5542	87.9275	MCM10	minichromosome maintenance 10 replication initiation factor
	ENSGALG00000043799	-5.9036	1.8455e-08	1.1819e-06	8.0751	125.368	DSCC1	DNA replication and sister chromatid cohesion 1
	ENSGALG00000023542	-5.9468	3.0005e-12	4.5051e-10	27.1082	236.005	ENSGALG00000023542
	ENSGALG00000034534	-6.0394	1.0793e-08	7.2921e-07	3.9363	65.8882	FAAP24	Fanconi anemia core complex associated protein 24
	ENSGALG00000003881	-6.1325	5.8754e-09	4.2434e-07	10.234	155.447	ERCC6L	ERCC excision repair 6 like, spindle assembly checkpoint helicase
	ENSGALG00000016676	-6.1407	5.5864e-10	5.2061e-08	73.9455	844.351	MCM3	minichromosome maintenance complex component 3
	ENSGALG00000031553	-6.1668	1.0113e-09	8.9322e-08	10.2167	128.914	KIF18B	kinesin family member 18B
	ENSGALG00000038194	-6.2039	6.0964e-09	4.3359e-07	8.3052	134.382	ENSGALG00000038194
	ENSGALG00000015624	-6.2642	3.5275e-13	6.5298e-11	69.5792	635.322	VCAN	versican
	ENSGALG00000001616	-6.2791	4.8944e-10	4.6576e-08	15.0521	185.826	CDC45	cell division cycle 45
	ENSGALG00000009837	-6.3087	3.5121e-08	2.1e-06	2.9239	113.832	DTL	denticleless E3 ubiquitin protein ligase homolog
	ENSGALG00000001491	-6.4007	9.5873e-10	8.5797e-08	9.1834	133.749	ENSGALG00000001491
	ENSGALG00000035814	-6.5217	8.2669e-11	9.4666e-09	5.1339	66.3556	ENSGALG00000035814
	ENSGALG00000017128	-6.5451	3.2792e-09	2.5589e-07	9.1084	170.079	SKA3	spindle and kinetochore associated complex subunit 3
	ENSGALG00000015712	-6.633	3.4742e-09	2.6675e-07	6.8364	138.943	SLBP	stem-loop binding protein
	ENSGALG00000002599	-6.6538	8.7758e-09	6.0197e-07	0.9676	48.2621	ARHGEF39	Rho guanine nucleotide exchange factor (GEF) 39
	ENSGALG00000011270	-6.7449	1.0375e-15	4.2485e-13	17.3754	164.975	KERA	keratocan
	ENSGALG00000003484	-6.7611	4.7285e-13	8.5194e-11	17.9039	193.921	BARD1	BRCA1 associated RING domain 1
	ENSGALG00000011275	-6.8047	2.0454e-11	2.6076e-09	7.2271	99.7933	ENSGALG00000011275
	ENSGALG00000000168	-6.8409	8.4716e-13	1.4676e-10	19.4001	219.402	ADORA1	adenosine A1 receptor
	ENSGALG00000039384	-6.8688	1.6991e-10	1.7938e-08	9.575	145.655	ENSGALG00000039384
	ENSGALG00000006639	-6.8836	4.8592e-09	3.6078e-07	2.2995	87.0918	CEP55	centrosomal protein 55
	ENSGALG00000030647	-6.8947	1.2673e-12	2.1143e-10	9.3687	112.485	MFAP2	microfibrillar associated protein 2
	ENSGALG00000015360	-6.9793	4.4968e-12	6.2645e-10	11.4172	150.684	KIAA1524
	ENSGALG00000009624	-7.0005	1.8e-14	4.8648e-12	16.6825	176.1	FSIP1	fibrous sheath interacting protein 1
	ENSGALG00000001506	-7.0226	1.738e-13	3.6696e-11	23.3955	263.412	ENSGALG00000001506
	ENSGALG00000011281	-7.0516	1.7744e-09	1.4801e-07	6.5789	176.292	ENSGALG00000011281
	ENSGALG00000026395	-7.0651	6.3608e-23	9.5503e-20	49.8028	431.702	TRABD2A	TraB domain containing 2A
	ENSGALG00000006051	-7.1042	6.3101e-11	7.3508e-09	7.7766	126.645	CDC7	cell division cycle 7
	ENSGALG00000037453	-7.3524	4.3567e-16	1.8991e-13	28.1271	303.462	TERF1	telomeric repeat binding factor 1
	ENSGALG00000039837	-7.4196	2.5912e-11	3.2421e-09	9.3175	161.384	CCKBR	cholecystokinin B receptor
	ENSGALG00000043642	-7.4846	1.5544e-09	1.3046e-07	0.9676	85.1299	ENSGALG00000043642
	ENSGALG00000026380	-7.6788	1.2434e-10	1.3442e-08	9.4069	227.322	UBE2C	ubiquitin conjugating enzyme E2 U (putative)
	ENSGALG00000042009	-7.689	4.2055e-10	4.1181e-08	8.463	282.401	HMMR	hyaluronan mediated motility receptor
	ENSGALG00000012165	-7.7219	1.0533e-13	2.4125e-11	26.209	358.446	DLGAP5	discs large homolog associated protein 5
	ENSGALG00000017025	-7.7345	3.1089e-11	3.8191e-09	29.9334	579.354	ENSGALG00000017025
	ENSGALG00000004037	-7.743	4.7468e-10	4.5817e-08	3.8678	155.058	DNA2	DNA replication helicase/nuclease 2
	ENSGALG00000037625	-7.743	3.0268e-10	3.1222e-08	3.1712	117.854	ENSGALG00000037625
	ENSGALG00000033834	-7.7459	3.1971e-12	4.596e-10	5.9819	101.316	TRIP13	thyroid hormone receptor interactor 13
	ENSGALG00000001768	-7.7552	6.7719e-15	2.2319e-12	65.1554	819.986	TENM2	teneurin transmembrane protein 2
	ENSGALG00000028664	-7.7648	3.1318e-12	4.596e-10	42.5072	683.675	ENSGALG00000028664
	ENSGALG00000007191	-7.7889	1.8072e-10	1.8785e-08	19.5206	523.128	TK1	thymidine kinase 1
	ENSGALG00000007768	-7.9135	3.1736e-12	4.596e-10	15.7833	277.16	AURKA	aurora kinase B
	ENSGALG00000009971	-7.9561	8.8044e-12	1.178e-09	28.4061	542.564	CDC20	cell division cycle 20
	ENSGALG00000039964	-8.0873	6.3113e-14	1.4704e-11	68.132	1006.11	KIFC1	kinesin family member C1
	ENSGALG00000014425	-8.2284	1.4229e-13	3.152e-11	24.0437	389.207	NCAPG	non-SMC condensin I complex subunit G
	ENSGALG00000010900	-8.2566	2.5731e-15	9.1704e-13	20.8315	288.64	SPC25	SPC25, NDC80 kinetochore complex component
	ENSGALG00000025751	-8.3172	9.8819e-13	1.6748e-10	8.6311	167.217	NMRK2	nicotinamide riboside kinase 2
	ENSGALG00000014513	-8.3307	1.5666e-10	1.6669e-08	4.8802	267.155	ENSGALG00000014513
	ENSGALG00000006525	-8.3326	6.6706e-11	7.7042e-09	2.5533	116.174	NCAPG2	non-SMC condensin II complex, subunit G2
	ENSGALG00000004444	-8.3707	1.4695e-10	1.5759e-08	0.7139	79.0221	SHCBP1	SHC binding and spindle associated 1
	ENSGALG00000003584	-8.6338	1.3005e-12	2.1431e-10	53.4305	1136.57	KPNA2	karyopherin subunit alpha 2
	ENSGALG00000031776	-8.6496	6.5518e-13	1.1649e-10	6.1636	142.275	NFASC	neurofascin
	ENSGALG00000006267	-8.6524	5.5732e-14	1.3448e-11	41.3441	720.823	TPX2	TPX2, microtubule nucleation factor
	ENSGALG00000015874	-8.7093	2.0843e-12	3.353e-10	9.4307	236.601	TTK	TTK protein kinase
	ENSGALG00000002908	-8.7571	2.2627e-11	2.8576e-09	2.4848	117.244	TRAIP	TRAF interacting protein
	ENSGALG00000010195	-8.818	7.1068e-25	1.6006e-21	42.8705	498.881	PLK4	polo like kinase 4
	ENSGALG00000031524	-8.8278	7.4861e-13	1.3138e-10	4.6948	115.898	MTBP	MDM2 binding protein
	ENSGALG00000015363	-8.8709	3.0544e-12	4.5356e-10	6.421	184.681	ENSGALG00000015363
	ENSGALG00000012199	-8.8804	6.1288e-14	1.453e-11	8.497	169.196	WDHD1	WD repeat and HMG-box DNA binding protein 1
	ENSGALG00000008095	-8.9474	2.329e-14	5.938e-12	22.5266	419.452	KIF23	kinesin family member 23
	ENSGALG00000007665	-9.1314	9.9151e-13	1.6748e-10	4.6501	137.45	ENSGALG00000007665
	ENSGALG00000013208	-9.2869	2.7443e-13	5.2959e-11	12.7188	323.261	ENSGALG00000013208
	ENSGALG00000004195	-9.29	1.4057e-14	4.0416e-12	46.5437	915.437	ENSGALG00000004195
	ENSGALG00000016438	-9.4771	8.3096e-12	1.1342e-09	1.0571	113.96	MELK	maternal embryonic leucine zipper kinase
	ENSGALG00000000791	-9.576	1.9137e-13	3.9181e-11	3.4524	110.047	ENSGALG00000000791
	ENSGALG00000010120	-9.6465	1.6245e-13	3.4844e-11	13.7074	380.137	KIF2C	kinesin family member 2C
	ENSGALG00000004897	-9.7306	3.7869e-13	6.9151e-11	6.9943	235.117	GTSE1	G2 and S-phase expressed 1
	ENSGALG00000005038	-9.8662	7.0471e-15	2.2673e-12	7.866	191.969	CENPI	centromere protein I
	ENSGALG00000028284	-9.9658	1.0647e-16	5.3288e-14	41.2966	789.277	PTX3	pentraxin 3
	ENSGALG00000004515	-10.0559	3.4023e-13	6.3854e-11	5.113	218.362	KNTC1	kinetochore associated 1
	ENSGALG00000020322	-10.4136	8.2168e-15	2.5822e-12	3.2671	111.713	ENSGALG00000020322
	ENSGALG00000031340	-10.415	2.4794e-18	1.9709e-15	6.191	126.339	E2F7	E2F transcription factor 7
	ENSGALG00000001475	-10.454	3.0668e-27	8.2882e-24	98.6899	1414.87	ENSGALG00000001475
	ENSGALG00000007609	-10.4602	1.0699e-14	3.2007e-12	7.3649	222.318	ENSGALG00000007609
	ENSGALG00000025810	-10.6117	1.4604e-14	4.1113e-12	9.7054	324.103	ENSGALG00000025810
	ENSGALG00000036645	-10.6809	2.6045e-14	6.5175e-12	10.4914	375.12	KIF15	kinesin family member 15
	ENSGALG00000025996	-11.0601	2.2379e-14	5.8156e-12	23.1417	923.264	ENSGALG00000025996
	ENSGALG00000016931	-11.074	1.0896e-14	3.2007e-12	2.6492	130.26	ENSGALG00000016931
	ENSGALG00000008584	-11.1474	4.6388e-17	2.6118e-14	19.6474	498.425	NUSAP1	nucleolar and spindle associated protein 1
	ENSGALG00000003922	-11.5891	1.1405e-16	5.5042e-14	59.8869	1723.83	TOP2A	topoisomerase (DNA) II alpha
	ENSGALG00000002781	-12.2056	5.3784e-16	2.2712e-13	5.2471	248.669	ENSGALG00000002781
	ENSGALG00000032398	-12.2945	4.2306e-17	2.4856e-14	13.0173	454.838	ASPM	abnormal spindle microtubule assembly
	ENSGALG00000009854	-12.5734	7.4794e-18	5.3195e-15	6.6236	237.223	NEK2	NIMA related kinase 2
	ENSGALG00000009690	-12.7394	2.9913e-17	1.8373e-14	13.3367	512.136	CENPF	centromere protein F
	ENSGALG00000040833	-12.8785	1.1117e-15	4.4185e-13	15.5396	945.089	CDCA7	cell division cycle associated 7
	ENSGALG00000016442	-12.9268	1.6841e-15	6.5019e-13	13.3287	936.727	RRM2	ribonucleotide reductase regulatory subunit M2
	ENSGALG00000003438	-13.3569	4.9657e-23	8.3878e-20	12.6056	321.205	NUF2	NUF2, NDC80 kinetochore complex component
	ENSGALG00000036892	-13.7985	2.657e-19	2.244e-16	18.0143	652.611	BUB1B	BUB1 mitotic checkpoint serine/threonine kinase B
	ENSGALG00000015691	-13.8266	2.5015e-16	1.1656e-13	9.637	761.614	SMC2	structural maintenance of chromosomes 2
	ENSGALG00000008233	-13.9712	4.0382e-20	4.1975e-17	12.9278	460.929	BUB1	BUB1 mitotic checkpoint serine/threonine kinase
	ENSGALG00000006110	-14.0534	4.3955e-18	3.2998e-15	10.6321	514.281	PLK1	polo like kinase 1
	ENSGALG00000009157	-14.9228	1.2801e-17	8.2374e-15	2.0247	229.031	ENSGALG00000009157
	ENSGALG00000033231	-16.6262	8.1549e-24	1.5742e-20	8.9743	376.148	RACGAP1	Rac GTPase activating protein 1

## Sheet: Correlation 
	Supplementary Table S4: Correlation between RNA-seq and qPCR data of relative gene expression in magnum of laying and non-laying hens.
	Gene Symbol	RNA-seq	qPCR
	AVD	250.682	270.984		R-squared=0.95
	TMPRSS9	33.0611	124.439
	MMP1	16.079	27.5313
	ACE	14.8313	8.39471
	AVBD11	7.5066	6.40672
	RLN3	7.4939	10.2578
	MMP9	7.4666	8.63632
	MELTF	6.9221	5.59701
	GPX3	5.6046	2.9516
	CGN	5.3925	4.05359
	PROC	5.267	1.47007
	PSPH	4.8438	2.20441
	PHGDH	4.5686	1.89276
	ASNS	3.7372	1.75435
	PSAT1	3.4944	2.50177
	MMP10	3.4752	2.32295
	CAPN2	3.4744	4.55599
	REN	3.1372	14.5475
		0.947377

## Sheet: Primer sequences
	Supplementary Table S5: List of primers for the candidate genes used in qPCR assay. Primers for the candidate genes were designed using Primer Blast tool of NCBI with filters of amplicon size between 100-250 bp, primers must span an exon-exon junction, melting point between 55-600C with other filters set at default.
		Gene	Asscession no.	Sequences	Amplicon (bp)
		AVD	NM_205320.1	F: TCAAAGAGTCACCACTGCAT	223
				R: TTGATGCCGACCCTGGTA
		TMPRSS9	XM_425880.5	F: GCTTTGATATTTACAGTGACCCC	111
				R: AAGGGTGCTTGTAGATACGG
		MMP1	XM_417176.4	F: CTCTGAAAGTCTGGAGCAGT	228
				R: ACAAGTTGTAGCCTCTTCCA
		ACE	NM_001167732.1	F: CAACAAGGAAGTCATGCTGG	195
				R: TCTGAGAGGAGGGTGTTGTA
		ATG10	XM_015280713.1	F: GAACTACTAAGGGGCAGAAG	125
				R: GCAGGAAACATGGAACTAGA
		AvBD11	NM_001001779.1	F: GTTGGCTACCATGGGTACTG	112
				R: AGTCTGATGTAGTGTCTACGC
		RLN3	NM_001113200.1	F: GCGGCCGATTCTTCTCAAG	168
				R: GTCATCTGCCATAGACTCGT
		MMP9	NM_204667.1	F: TCAAGGTGTGGAGTGATGTC	224
				R: CTTCACCTCTAAGCCGGTTC
		MELTF	NM_205207.2	F: GCTCCAACATCACCATCAAC	151
				R: TCACTAACAGCTTTCGGGAG
		GPX3	NM_001163232.2	F: GAGGGAGAAGGTGAAATGCT	192
				R: CCCAGCTCATTTTGTAGTGC
		CGN	NM_001347391.1	F: GAGTGGAGGACATCGAACAG	104
				R: AGGTCATTGATGAAGCGGAT
		PROC	XM_015276809.1	F: AGCATAAAGCTTGTCAGAAGT	171
				R: TGTAAAATATCGAGGCATGG
		PSPH	NM_001252272.1	F: CTCGAGCAGCAGCAG	204
				R: CTCTGCGGGTCATCTCT
		PHGDH	XM_422226.5	F: CTTTTGGCATGAAGACCATC	234
				R: CTCCTTCATCCACAATGCC
		ASNS	NM_001030977.1	F: CGGCACGGGGTAACTC	132
				R: TCAAAACGAAATGCATCAGG
		PSAT1	XM_424846.5	F: CCAGATGCATCGTATGTGTA	150
				R: CACACCAAACTTGGAAACAT
		MMP10	NM_182973.2	F: GGCAACAAGTATTGGAGTTTTGATG	202
				R: TGCTCTTCATTTTACGGACCA
		CAPN2	NM_205080.1	F: GACCTGCTAGATAACGATGG	132
				R: ATACGAGTTCATGGTTCCAG
		REN	XM_015299118.1	F: CAGGATGTGGTCATGGTATC	211
				R: GGCTGTAGTAGACAGAGAAC
